# Supplementary material for: Distinct origin and region-dependent contribution of stromal fibroblasts to fibrosis following traumatic injury in mice
Source: Nat Neurosci. 2024 Jun 7;27(7):1285–98. doi: 10.1038/s41593-024-01678-4 (PMC11239523; doi:10.1038/s41593-024-01678-4)
Supplement: Supplementary file 3 — Source data for Supplementary Figs. 4–6 and 9. [file 41593_2024_1678_MOESM3_ESM.xlsx]

## Sheet: Supplementary Fig 4
PC		Fib
term	parentTerm	term	parentTerm
transport across blood-brain barrier	transport across blood-brain barrier	extracellular matrix organization	extracellular matrix organization
vascular transport	transport across blood-brain barrier	collagen fibril organization	extracellular matrix organization
maintenance of blood-brain barrier	maintenance of blood-brain barrier	skeletal system development	skeletal system development
positive regulation of cell motility	positive regulation of cell motility	external encapsulating structure organization	extracellular matrix organization
positive regulation of cell migration	positive regulation of cell motility	extracellular structure organization	extracellular matrix organization
regulation of cell migration	positive regulation of cell motility	supramolecular fiber organization	supramolecular fiber organization
vasculogenesis	vasculogenesis	regulation of insulin-like growth factor receptor signaling pathway	regulation of insulin-like growth factor receptor signaling pathway
blood vessel morphogenesis	vasculogenesis	cytoplasmic translation	cytoplasmic translation
regulation of phosphatidylinositol 3-kinase signaling	regulation of phosphatidylinositol 3-kinase signaling	positive regulation of cell differentiation	positive regulation of cell differentiation
positive regulation of phosphatidylinositol 3-kinase signaling	regulation of phosphatidylinositol 3-kinase signaling	eye morphogenesis	eye morphogenesis
regulation of MAPK cascade	regulation of phosphatidylinositol 3-kinase signaling	regulation of cell migration	regulation of cell migration
cellular response to transforming growth factor beta stimulus	cellular response to transforming growth factor beta stimulus	macromolecule biosynthetic process	macromolecule biosynthetic process
regulation of focal adhesion assembly	regulation of focal adhesion assembly	response to amyloid-beta	response to amyloid-beta
positive regulation of cell-substrate junction organization	regulation of focal adhesion assembly	bone development	skeletal system development
regulation of kinase activity	regulation of kinase activity	skin development	eye morphogenesis
positive regulation of MAPK cascade	regulation of phosphatidylinositol 3-kinase signaling	peptide biosynthetic process	cytoplasmic translation
transforming growth factor beta receptor signaling pathway	cellular response to transforming growth factor beta stimulus	endodermal cell differentiation	endodermal cell differentiation
protein localization to membrane	protein localization to membrane	cellular response to amyloid-beta	response to amyloid-beta
amide transport	protein localization to membrane	negative regulation of peptidase activity	cytoplasmic translation
muscle cell development	muscle cell development	positive regulation of cell migration	regulation of cell migration
actin filament bundle organization	actin filament bundle organization	translation	cytoplasmic translation
actin filament bundle assembly	actin filament bundle organization	negative regulation of endopeptidase activity	cytoplasmic translation
positive regulation of intracellular signal transduction	regulation of phosphatidylinositol 3-kinase signaling	negative regulation of cell migration	regulation of cell migration
muscle cell differentiation	muscle cell development	extracellular matrix disassembly	extracellular matrix organization
protein localization to cell periphery	protein localization to membrane	positive regulation of osteoblast differentiation	positive regulation of cell differentiation
heart morphogenesis	vasculogenesis	positive regulation of phosphatidylinositol 3-kinase signaling	regulation of insulin-like growth factor receptor signaling pathway
positive regulation of cell junction assembly	regulation of focal adhesion assembly	gene expression	macromolecule biosynthetic process
regulation of GTPase activity	regulation of kinase activity	regulation of fibroblast proliferation	regulation of fibroblast proliferation
cardiac ventricle morphogenesis	vasculogenesis	cellular component disassembly	supramolecular fiber organization
potassium ion import across plasma membrane	potassium ion import across plasma membrane	positive regulation of epithelial to mesenchymal transition	eye morphogenesis
cellular component assembly	actin filament bundle organization	epithelial to mesenchymal transition	eye morphogenesis
cellular response to growth factor stimulus	cellular response to transforming growth factor beta stimulus	positive regulation of smooth muscle cell proliferation	regulation of fibroblast proliferation
peptidyl-tyrosine phosphorylation	peptidyl-tyrosine phosphorylation	positive regulation of cell motility	regulation of cell migration
muscle contraction	transport across blood-brain barrier	negative regulation of blood vessel morphogenesis	positive regulation of cell differentiation
regulation of cell-substrate adhesion	regulation of cell-substrate adhesion	positive regulation of intracellular signal transduction	regulation of insulin-like growth factor receptor signaling pathway
cell-cell junction organization	regulation of focal adhesion assembly	mesenchymal cell differentiation	eye morphogenesis
positive regulation of phosphorylation	positive regulation of phosphorylation	regulation of focal adhesion assembly	regulation of focal adhesion assembly
regulation of wound healing	regulation of wound healing	regulation of smooth muscle cell proliferation	regulation of fibroblast proliferation
transmembrane receptor protein serine/threonine kinase signaling pathway	regulation of phosphatidylinositol 3-kinase signaling	proteolysis	cytoplasmic translation
negative regulation of cell adhesion	regulation of cell-substrate adhesion	negative regulation of cellular process	negative regulation of cellular process
regulation of Rho protein signal transduction	regulation of phosphatidylinositol 3-kinase signaling	cellular response to peptide	response to amyloid-beta
circulatory system development	vasculogenesis	negative regulation of angiogenesis	positive regulation of cell differentiation
regulation of intrinsic apoptotic signaling pathway	regulation of phosphatidylinositol 3-kinase signaling	regulation of bone mineralization	positive regulation of cell differentiation
blood circulation	transport across blood-brain barrier	regulation of angiogenesis	positive regulation of cell differentiation
transmembrane receptor protein tyrosine kinase signaling pathway	regulation of phosphatidylinositol 3-kinase signaling	regulation of phosphatidylinositol 3-kinase signaling	regulation of insulin-like growth factor receptor signaling pathway
positive regulation of kinase activity	regulation of kinase activity	chordate embryonic development	endodermal cell differentiation
actomyosin structure organization	actin filament bundle organization	response to cytokine	response to amyloid-beta
cellular calcium ion homeostasis	maintenance of blood-brain barrier	positive regulation of MAPK cascade	regulation of insulin-like growth factor receptor signaling pathway
positive regulation of hydrolase activity	regulation of kinase activity	negative regulation of signal transduction	regulation of insulin-like growth factor receptor signaling pathway
positive regulation of protein phosphorylation	positive regulation of phosphorylation	negative regulation of Wnt signaling pathway	regulation of insulin-like growth factor receptor signaling pathway
mesenchymal cell differentiation	muscle cell development	positive regulation of cell population proliferation	regulation of fibroblast proliferation
peptidyl-tyrosine modification	peptidyl-tyrosine phosphorylation	regulation of endopeptidase activity	cytoplasmic translation
regulation of cold-induced thermogenesis	maintenance of blood-brain barrier	negative regulation of cell population proliferation	regulation of fibroblast proliferation
regulation of cell population proliferation	regulation of cell population proliferation	cell-matrix adhesion	regulation of focal adhesion assembly
positive regulation of cellular metabolic process	positive regulation of cellular metabolic process	positive regulation of multicellular organismal process	positive regulation of multicellular organismal process
negative regulation of macromolecule metabolic process	negative regulation of macromolecule metabolic process	regulation of signal transduction	regulation of insulin-like growth factor receptor signaling pathway
regulation of protein phosphorylation	positive regulation of phosphorylation	negative regulation of canonical Wnt signaling pathway	regulation of insulin-like growth factor receptor signaling pathway
cellular cation homeostasis	maintenance of blood-brain barrier	regulation of epithelial to mesenchymal transition	eye morphogenesis
positive regulation of angiogenesis	vasculogenesis	regulation of cell population proliferation	regulation of fibroblast proliferation
regulation of endothelial cell migration	positive regulation of cell motility	regulation of osteoblast differentiation	positive regulation of cell differentiation
organic anion transport	potassium ion import across plasma membrane	positive regulation of macromolecule metabolic process	positive regulation of multicellular organismal process
regulation of endothelial cell proliferation	regulation of cell population proliferation	positive regulation of cellular process	positive regulation of multicellular organismal process
protein-containing complex organization	actin filament bundle organization	positive regulation of neuron projection development	supramolecular fiber organization
positive regulation of GTPase activity	regulation of kinase activity	positive regulation of ERK1 and ERK2 cascade	regulation of insulin-like growth factor receptor signaling pathway
negative regulation of cell migration	positive regulation of cell motility
positive regulation of epithelial cell migration	positive regulation of cell motility
regulation of ERK1 and ERK2 cascade	regulation of phosphatidylinositol 3-kinase signaling
regulation of neurogenesis	vasculogenesis
positive regulation of cold-induced thermogenesis	maintenance of blood-brain barrier
regulation of protein kinase B signaling	regulation of phosphatidylinositol 3-kinase signaling
protein localization to plasma membrane	protein localization to membrane
positive regulation of vasculature development	vasculogenesis
positive regulation of ERK1 and ERK2 cascade	regulation of phosphatidylinositol 3-kinase signaling
response to calcium ion	cellular response to transforming growth factor beta stimulus
positive regulation of transferase activity	regulation of kinase activity
negative regulation of MAPK cascade	regulation of phosphatidylinositol 3-kinase signaling
negative regulation of cellular process	negative regulation of macromolecule metabolic process
positive regulation of metabolic process	positive regulation of cellular metabolic process
regulation of Ras protein signal transduction	regulation of phosphatidylinositol 3-kinase signaling
phosphate-containing compound metabolic process	positive regulation of phosphorylation
adenylate cyclase-activating G protein-coupled receptor signaling pathway	adenylate cyclase-activating G protein-coupled receptor signaling pathway
negative regulation of protein phosphorylation	positive regulation of phosphorylation
regulation of cytoskeleton organization	actin filament bundle organization
cation transmembrane transport	potassium ion import across plasma membrane
inorganic cation transmembrane transport	potassium ion import across plasma membrane
negative regulation of cell population proliferation	regulation of cell population proliferation
negative regulation of gene expression	negative regulation of macromolecule metabolic process
positive regulation of plasma membrane bounded cell projection assembly	actin filament bundle organization
negative regulation of protein kinase activity	positive regulation of phosphorylation
positive regulation of cell population proliferation	regulation of cell population proliferation
enzyme-linked receptor protein signaling pathway	regulation of phosphatidylinositol 3-kinase signaling
adenylate cyclase-modulating G protein-coupled receptor signaling pathway	adenylate cyclase-activating G protein-coupled receptor signaling pathway
regulation of angiogenesis	vasculogenesis
regulation of anatomical structure morphogenesis	vasculogenesis
regulation of actin cytoskeleton organization	actin filament bundle organization
positive regulation of protein kinase B signaling	regulation of phosphatidylinositol 3-kinase signaling
cellular response to hormone stimulus	cellular response to transforming growth factor beta stimulus
heart development	vasculogenesis
cell junction assembly	regulation of focal adhesion assembly
positive regulation of transmembrane receptor protein serine/threonine kinase signaling pathway	regulation of phosphatidylinositol 3-kinase signaling
calcium ion homeostasis	maintenance of blood-brain barrier
inorganic cation import across plasma membrane	potassium ion import across plasma membrane
regulation of cell adhesion	regulation of cell-substrate adhesion
actin filament organization	actin filament bundle organization
Ras protein signal transduction	regulation of phosphatidylinositol 3-kinase signaling
protein-containing complex assembly	actin filament bundle organization
axon guidance	actin filament bundle organization
regulation of inflammatory response	regulation of wound healing
small GTPase mediated signal transduction	regulation of phosphatidylinositol 3-kinase signaling
regulation of MAP kinase activity	regulation of kinase activity
mitochondrion organization	actin filament bundle organization
protein autophosphorylation	positive regulation of phosphorylation
regulation of protein kinase activity	regulation of kinase activity
nitrogen compound transport	protein localization to membrane
positive regulation of macromolecule metabolic process	positive regulation of cellular metabolic process
metal ion transport	potassium ion import across plasma membrane
plasma membrane bounded cell projection organization	actin filament bundle organization
positive regulation of cellular process	positive regulation of cellular metabolic process
positive regulation of protein modification process	positive regulation of cellular metabolic process
plasma membrane bounded cell projection assembly	actin filament bundle organization
potassium ion transmembrane transport	potassium ion import across plasma membrane
negative regulation of intracellular signal transduction	regulation of phosphatidylinositol 3-kinase signaling
positive regulation of multicellular organismal process	positive regulation of cellular metabolic process
inflammatory response	regulation of wound healing
axonogenesis	actin filament bundle organization
endocytosis	protein localization to membrane

## Sheet: Supplementary Fig 5
Supp Data Fig 5d
% tdTom+Col1a1+ cells/ total Col1a1+ cells
GM	WM	Meninges
0.79	0.94	0.93
0.72	0.78	0.9
0.71	0.88	0.85
0.71	0.81	0.96
0.63	0.84	0.89
Supp Data Fig 5g
% tdTom+Slc1a3+ cells/ total tdTom+ cells
95
100
100

## Sheet: Supplementary Fig 6
Supplementary figure 6 Integrated density of Col1a1 mRNA signal in GLAST-CreERT2; tdTomato+ cells (ROI nucleus)
Large / Penetratring vessel	Small vessel
582.213	700.083
456.492	1245.44
1719.35	1063.14
960.839	349.848
1281.01	18.471
26.957	252.652
522.519	361.236
456.828	713.502
138.715	224.411
116.632	659.391
259.159	2326.32
91.866	653.107
131.649	82.066
417.557	634.298
343.11	337.297
9.405	187.588
87.867	285.745
685.528	622.549
1.798	95.279
494.013	82.4
265.317	387.609
0	11.275
0	1127.15
265.725	5.698
167.771	365.273
264.466	1.196
640.41	737.372
772.794	341.83
818.075	16.624
0	1268.57
1073.91	510.362
470.228	777.113
962.98	6.217
37.972	636.657
13.166	7.124
286.331	282.606
16.553	548.984
87.579	201.276
353.526	521.691
384.303	724.688
0	372.482
505.642	1132.98
1029.67	170.673
92.94	329.347
416.139	639.806
787.194	4.142
585.119	6.646
355.593	2.154
846.481	7.44
233.524	0
717.173	268.743
1344.19	0.098
1685.81	41.016
1905.04	108.71
1834.08	15.247
787.79	1.924
147.273	59.685
903.758	18.747
158.098	255.072
252.422	245.792
603.467	1215.09
353.047	55.47
414.668	5.886
1072.36	7.201
527.021	142.993
1127.74	6.469
615.771	8.947
1938.24	19.192
1297.6	14.548
361.515	7.998
415.429	2.193
1007.72	5.672
721.368	251.074
795.702	6.893
267.608	7.671
753.193	0.865
2365.18	116.939
474.902	13.05
1000.61	23.328
996.832	21.909
434.088	6.696
1667.51	5.672
1095.96	251.074
225.903	320.808
1293.26	648.689
874.118	0
138.219	0
141.114	1076.48
736.458	0
893.937	0
886.509	146.168
1574.13	96.107
1252.66	141.934
7.418	4.75
1408.59	1114.42
1194.86	347.368
368.95	354.763
	0
	429.892
	501.073
	0
	903.828
	220.294
	247.909
	222.015
	1524.56
	0
	0
	2.075
	0
	0.47
	94.166
	501.085
	647.052
	1664.22
	4.372
	73.2
	240.391
	1018.6
	237.474
	905.509
	84.697
	805.08
	606.13
	805.154
	747.739
	616.079
	1016.55
	306.706
	972.333
	798.695
	59.841
	85.361
	940.638
	769.109
	769.109
	37.251
	913.848
	144.759
	20.641
	16.631
	1009.69
	1270.65
	382.974
	10.924
	912.112
	15.575
	0
	1173.77
	658.581
	579.5
	191.954
	258.683
	0
	40.017
	19.452
	0
	0
	1408.95
	507.188
	1.462
	466.061
	27.706
	275.213
	19.437
	26.832
	0
	73.643
	597.883
	0
	52.824
	8.334
	951.139
	1118.87
	20.185
	592.06
	592.06
	288.607
	687.589
	1127.36
	1164.96
	12.658
	4.065
	375.64
	16.45
	12.547
	137.183

## Sheet: Supplementary Fig 9
Supplementary figure 9d
% tdTom+PDGFRβ+ cells ON or OFF vasculature
	ON				OFF
GM lesion	28.78	33.93	39.61	30.33	71.22	66.07	60.39	69.67
WM lesion	22.53	10.8	43.36		77.47	89.2	56.64
Supplementary figure 9e
% tdTom+PDGFRβ+ KI67+ cells/ total tdTom+PDGFRβ+ cells
GM lesion	47.7983	36.6667	48.9726
WM lesion	48.043	63.7784	54.4089
Supplementary figure 9f
% tdTom+PDGFRβ+ EdU+ cells / total tdTom+PDGFRβ+ cells
GM lesion	94.9289	94.4557	95.3408
WM lesion	95.5357	66.9408	92.9534
Supplementary figure 9g
% tdTom+PDGFRβ+ Col1a1+ cells / total tdTom+PDGFRβ+ cells
GM lesion	98.527	98.3553	94.9302
WM lesion	93.1933	99.4444	95.0392
