# Supplementary material for: Distinct origin and region-dependent contribution of stromal fibroblasts to fibrosis following traumatic injury in mice
Source: Nat Neurosci. 2024 Jun 7;27(7):1285–98. doi: 10.1038/s41593-024-01678-4 (PMC11239523; doi:10.1038/s41593-024-01678-4)
Supplement: Supplementary file 4 — Individual data points/counted values. [file 41593_2024_1678_MOESM4_ESM.xlsx]

## Sheet: Fig 2
Fig. 2c Average number tdTomato+PDGFRb+ cells per section
GLAST-CreERT2; tdTomato	Col1a1-CreERT2; tdTomato
27.4706	5.16667
25.3158	7.33333
39.35	6
28.7895	7.16667
21.7778	9
	8.625
	4.84615
