# Supplementary material for: Distinct origin and region-dependent contribution of stromal fibroblasts to fibrosis following traumatic injury in mice
Source: Nat Neurosci. 2024 Jun 7;27(7):1285–98. doi: 10.1038/s41593-024-01678-4 (PMC11239523; doi:10.1038/s41593-024-01678-4)
Supplement: Supplementary file 5 — Individual data points/counted values. [file 41593_2024_1678_MOESM5_ESM.xlsx]

## Sheet: Fig5
Fig. 5d Complete spinal cord crush % tdTomato+PDGFRb+ cells / total PDGFRb+ cells
Mouse line	Animal ID	Timepoint	%
GLAST-CreERT2	#836	5d	79.1208
GLAST-CreERT2	#953	5d	68.0718
GLAST-CreERT2	#958	5d	84.1322
GLAST-CreERT2	#4	14d	87.5895
GLAST-CreERT2	#3	14d	87.2984
GLAST-CreERT2	#6	14d	98.4584
GLAST-CreERT2	#458	14d	91.7763
GLAST-CreERT2	#461	14d	78.1867
GLAST-CreERT2	#476	14d	96.0446
GLAST-CreERT2	#443	14d	84.6682
Col1a1-CreERT2	#13	5d	33.2029
Col1a1-CreERT2	#19	5d	31.3831
Col1a1-CreERT2	#220	5d	51.4199
Col1a1-CreERT2	#30	5d	46.0866
Col1a1-CreERT2	#79	5d	19.6223
Col1a1-CreERT2	#80	5d	40.3254
Col1a1-CreERT2	#18	14d	37.1312
Col1a1-CreERT2	#229	14d	72.7824
Col1a1-CreERT2	#24	14d	46.0398
Col1a1-CreERT2	#32	14d	35.3022
Col1a1-CreERT2	#77	14d	38.3303
Fig. 5e Complete spinal cord crush 14 days GM/WM distribution % tdTomato+PDGFRb+ cells / total PDGFRb+ cells
GLAST-CreERT2	GLAST-CreERT2	Col1a1-CreERT2	Col1a1-CreERT2
GM	WM	GM	WM
98.2379	75	21.9833	43.7849
97.037	75.6637	34.7771	49.0451
98.7365	98.8636	35.0993	45.6221
94.4984	88.9632	31.271	42.4221
74.3333	82.6848
97.6667	93.5233
90.2778	77.027
Fig. 5i Spinal cord contusion tdTomato+PDGFRb+ cells / total PDGFRb+ cells
Mouse line	Animal ID	Timepoint	%
GLAST-CreERT2	#108	5d	93.6962
GLAST-CreERT2	#109	5d	96.9748
GLAST-CreERT2	#58	5d	95.66
GLAST-CreERT2	#97	5d	97.1276
GLAST-CreERT2	#94	5d	90.3237
GLAST-CreERT2	#114	14d	97.9908
GLAST-CreERT2	#115	14d	96.9469
GLAST-CreERT2	#45	14d	93.6326
GLAST-CreERT2	#74	14d	97.9421
GLAST-CreERT2	#75	14d	100
GLAST-CreERT2	#87	14d	94.3352
Col1a1-CreERT2	#106	5d	33.9647
Col1a1-CreERT2	#117	5d	38.0563
Col1a1-CreERT2	#44	5d	30.5602
Col1a1-CreERT2	#45	5d	40.6634
Col1a1-CreERT2	#116	14d	31.3209
Col1a1-CreERT2	#118	14d	36.7963
Col1a1-CreERT2	#42	14d	35.5542
Col1a1-CreERT2	#51	14d	36.2126
Fig. 5j Spinal cord contusion 14 days GM/WM distribution % tdTomato+PDGFRb+ cells / total PDGFRb+ cells
GLAST-CreERT2	GLAST-CreERT2	Col1a1-CreERT2	Col1a1-CreERT2
GM	WM	GM	WM
98.4894	96.0265	23.4122	61.9048
100	100	28.8722	54.4872
93.6685	92.3077	35.8491	46.9484
98.2558	94.5455	31.0924	73.0769
96.8599	97.7876
92.3077	95.3307
