# Supplementary material for: Distinct origin and region-dependent contribution of stromal fibroblasts to fibrosis following traumatic injury in mice
Source: Nat Neurosci. 2024 Jun 7;27(7):1285–98. doi: 10.1038/s41593-024-01678-4 (PMC11239523; doi:10.1038/s41593-024-01678-4)
Supplement: Supplementary file 6 — Individual data points/counted values. [file 41593_2024_1678_MOESM6_ESM.xlsx]

## Sheet: Fig6
Fig. 6f MAC2+ area (mm2)
GLAST-CreERT2	GLAST-CreERT2	Col1a1-CreERT2	Col1a1-CreERT2
GM	WM	GM	WM
0.18	0.13	0.12	0.11
0.16	0.151529	0.15	0.19
0.17	0.141045	0.15	0.15
0.14			0.14
Fig. 6g % tdTomato+PDGFRb+ cells / total PDGFRb+ cells
GLAST-CreERT2	GLAST-CreERT2	Col1a1-CreERT2	Col1a1-CreERT2
GM	WM	GM	WM
82.1078	81.9469	11.9048	33.111
86.7125	80.2527	4.34783	44.8563
91.25	68.4363	0	21.1039
90.5419	90.9477		59.25
88.969	78.3212
93.7362	73.4259
96.4614
