# Supplementary material for: Distinct origin and region-dependent contribution of stromal fibroblasts to fibrosis following traumatic injury in mice
Source: Nat Neurosci. 2024 Jun 7;27(7):1285–98. doi: 10.1038/s41593-024-01678-4 (PMC11239523; doi:10.1038/s41593-024-01678-4)
Supplement: Supplementary file 7 — Full list of GO terms. [file 41593_2024_1678_MOESM7_ESM.xlsx]

## Sheet: Fig 7i 
mFib	aPer
Post-chaperonin tubulin folding pathway	Fatty acid
Prostaglandin biosynthesis and regulation	Developmental biology
Cooperation of prefoldin and TriC/CCT in actin and tubulin folding	Innate immune system
Phagosome	Lipid and lipoprotein metabolism
Asparagine N-linked glycosylation	TGF-beta regulation of extracellular matrix
HIV factor interactions with host	T cell receptor regulation of apoptosis
Amino acid metabolism	Interleukin-2 signaling pathway
HIV infection	Immune system
Focal adhesion	MHC class II antigen presentation
FSH regulation of apoptosis	NGF signaling via TRKA from the plasma membrane
Platelet activation, signaling and aggregation	Oxidative phosphorylation
Post-translational protein modification	p53 signaling pathway
Antigen presentation: folding, assembly, and peptide loading of class I MHC proteins	Prion diseases
Interleukin-4 regulation of apoptosis	Semaphorin interactions
Translation	Antigen processing and presentation
Adaptive immune system	Mitochondrial pathway of apoptosis: BH3-only Bcl-2 family
Protein processing in the endoplasmic reticulum	EGFR1 pathway
BDNF signaling pathway	Toll receptor cascades
Cell cycle	BDNF signaling pathway
Hemostasis pathway	Lysosome
Oncostatin M
Immune system
T cell receptor regulation of apoptosis
Disease
TGF-beta regulation of extracellular matrix
Gene expression
Metabolism
Protein metabolism
Spliceosome
Parkinson's disease
Adipogenesis
Tight junction
TNF-alpha effects on cytokine activity, cell motility, and apoptosis
Mitotic G1-G1/S phases
Striated muscle contraction
Translation factors
Vibrio cholerae infection
Autodegradation of Cdh1 by Cdh1-APC/C
Licensing factor removal from origins
Shigellosis
Collagen biosynthesis and modifying enzymes
Ubiquitin-mediated degradation of phosphorylated Cdc25A
Destabilization of mRNA by AUF1 (hnRNP D0)
HIF-1 transcriptional activity in hypoxia
Complement and coagulation cascades
Bacterial invasion of epithelial cells
Degradation of beta-catenin by the destruction complex
Apoptosis regulation
NOD signaling pathway
Downstream signaling events Of B cell receptor (BCR)
Dilated cardiomyopathy
p53 activity regulation
Interleukin-5 regulation of apoptosis
Calcium regulation in the cardiac cell
Integrin signaling pathway
Cap-dependent translation initiation
APC/C-mediated degradation of cell cycle proteins
ECM-receptor interaction
mRNA stability regulation by proteins that bind AU-rich elements
TSH regulation of gene expression
Cytoplasmic ribosomal proteins
Cell cycle checkpoints
Interleukin-1 regulation of extracellular matrix
Activation of chaperones by IRE1 alpha
Pathogenic Escherichia coli infection
Proteasome degradation
Antigen processing: cross presentation
Gap junction pathway
Extracellular matrix organization
Cell surface interactions at the vascular wall
Influenza viral RNA transcription and replication
Membrane trafficking
DNA replication
Apoptosis
Protein folding
Beta-1 integrin cell surface interactions
Diabetes pathways
Influenza infection
EGFR1 pathway
Axon guidance
RAGE pathway
Unfolded protein response
Response to elevated platelet cytosolic calcium

## Sheet: Fig 7j
aFib	mFib
Insulin-like growth factor (IGF) activity regulation by insulin-like growth factor binding proteins (IGFBPs)	Calcium regulation in the cardiac cell
Signaling events mediated by the hedgehog family	EGFR1 pathway
Platelet activation	Integrin signaling pathway
Syndecan 1 pathway	Epidermal growth factor receptor (EGFR) pathway
Hemostasis pathway	Focal adhesion
ECM-receptor interaction	Dilated cardiomyopathy
Developmental biology	Smooth muscle contraction
Disease	Response to elevated platelet cytosolic calcium
Focal adhesion	Myometrial relaxation and contraction pathways
BDNF signaling pathway	Cardiac muscle contraction
T cell receptor regulation of apoptosis	Striated muscle contraction
Collagen biosynthesis and modifying enzymes	Muscle contraction
Integrins in angiogenesis	DNA replication
Extracellular matrix organization	Interleukin-5 regulation of apoptosis
TGF-beta regulation of extracellular matrix	Cell cycle
Chagas disease	M phase pathway
Glycosaminoglycan metabolism	Platelet activation
Wnt signaling pathway	Actin cytoskeleton regulation
Carbohydrate metabolism	Pathogenic Escherichia coli infection
Cytokine-cytokine receptor interaction	Cooperation of prefoldin and TriC/CCT in actin and tubulin folding
NCAM1 interactions	Folding of actin by CCT/TriC
Malaria	Association of TriC/CCT with target proteins during biosynthesis
Beta-1 integrin cell surface interactions	Developmental biology
NCAM signaling for neurite out-growth	Shigellosis
TGF-beta signaling pathway	BDNF signaling pathway
Interleukin-4 regulation of apoptosis	Endochondral ossification
Pathways in cancer	Oncostatin M
TSH regulation of gene expression	FSH regulation of apoptosis
Interleukin-1 regulation of extracellular matrix	TGF-beta regulation of extracellular matrix
Adipogenesis	Extracellular matrix organization
Diabetes pathways	TGF-beta signaling pathway
Axon guidance	RAGE pathway
Response to elevated platelet cytosolic calcium	Selenium pathway
TGF-beta regulation of skeletal system development	HIF-1 transcriptional activity in hypoxia
Amoebiasis	TNF-alpha effects on cytokine activity
Signaling by PDGF	Interleukin-4 regulation of apoptosis
FSH regulation of apoptosis	Interleukin-1 regulation of extracellular matrix
Oncostatin M	Oocyte meiosis
	Alzheimer's disease
	Oxidative phosphorylation
	Diabetes pathways
	Carbohydrate metabolism
	Axon guidance
	Disease
	Insulin signaling pathway
	TSH regulation of gene expression
	Hemostasis pathway
	Pyruvate metabolism and citric acid (TCA) cycle
	T cell receptor regulation of apoptosis
	Metabolism
	FOXM1 transcription factor network
	Electron transport chain
	Myc active pathway
	Phagosome
	Protein metabolism
	Protein folding
	Glycolysis and gluconeogenesis
	Tricarboxylic acid (TCA) cycle and respiratory electron transport
	Respiratory electron transport
	Protein processing in the endoplasmic reticulum
	Mitochondrial protein import
	Aurora B signaling
	Huntington's disease
	Parkinson's disease
	Transmembrane transport of small molecules
	SLC-mediated transmembrane transport
