# Supplementary material for: Distinct origin and region-dependent contribution of stromal fibroblasts to fibrosis following traumatic injury in mice
Source: Nat Neurosci. 2024 Jun 7;27(7):1285–98. doi: 10.1038/s41593-024-01678-4 (PMC11239523; doi:10.1038/s41593-024-01678-4)
Supplement: Supplementary file 8 — Individual data points/counted values. [file 41593_2024_1678_MOESM8_ESM.xlsx]

## Sheet: Ext Data Fig 1
Ext Data Fig 1d
	GLAST-tdTom			Col1a1-tdTom
Arterioles/Transitional zone	39.1	56.9	40.5	26.6	27.6	24.1
Venules	45.4	36.6	46.1	73.4	70.5	75.9
Capillaries	15.5	6.5	13.5	0	1.9	0
Ext Data Fig 1e
	GLAST-tdTom			Col1a1-tdTom
Arterioles/Transitional zone	200	247	195	29	58	60
Venules	232	159	222	80	148	189
Capillaries	79	28	65	0	4	0
Ext Data Fig 1f
	GLAST-tdTom			Col1a1-tdTom
GM	173	199	206	43	85	85
WM	323	173	208	79	112	174
Ext Data Fig 1g
	GLAST-tdTom			Col1a1-tdTom
GM	34.9	53.5	49.8	35.2	43.1	32.8
WM	65.1	46.5	50.2	64.8	56.9	67.2
