# Supplementary material for: Distinct origin and region-dependent contribution of stromal fibroblasts to fibrosis following traumatic injury in mice
Source: Nat Neurosci. 2024 Jun 7;27(7):1285–98. doi: 10.1038/s41593-024-01678-4 (PMC11239523; doi:10.1038/s41593-024-01678-4)
Supplement: Supplementary file 9 — Individual data points/counted values. [file 41593_2024_1678_MOESM9_ESM.xlsx]

## Sheet: Ext Data Fig 2
Col1a1-rasless; number of Pdgfrb+ cell; OFF vessel
Cre-WT	Cre+
365.4	239.6
276.3	168.3
409.6	275
	246.3
	331.9
	250.4
	217.5
	303.1
	199.6
